# Supplementary material for: Impact of CPAP Therapy on Cognition and Fatigue in Patients with Moderate to Severe Sleep Apnea: A Longitudinal Observational Study
Source: Clocks Sleep. 2024 Dec 23;6(4):789–816. doi: 10.3390/clockssleep6040051 (PMC11674386; doi:10.3390/clockssleep6040051)
Supplement: Supplementary file 1 [file clockssleep-06-00051-s001.zip]

Archive with 1 entries (1 files):
- clockssleep-3317691-supplementary.pdf
